# Supplementary material for: The Gut Microbiome among Postmenopausal Latvian Women in Relation to Dietary Habits
Source: Nutrients. 2022 Aug 30;14(17):3568. doi: 10.3390/nu14173568 (PMC9460340; doi:10.3390/nu14173568)
Supplement: Supplementary file 1 [file nutrients-14-03568-s001.zip]

Archive with 1 entries (1 files):
- nutrients-1784541-supplementary.pdf
